# Supplementary material for: Trajectory Analysis in FBG and the Incidence of Chronic Kidney Disease: A Nationwide Population-Based Study
Source: Biomedicines. 2025 Feb 1;13(2):336. doi: 10.3390/biomedicines13020336 (PMC11852470; doi:10.3390/biomedicines13020336)
Supplement: Supplementary file 1 [file biomedicines-13-00336-s001.zip]

Archive with 1 entries (1 files):
- biomedicines-3446779-supplementary.pdf
